# Supplementary material for: Anomalous Origin of Left Circumflex Artery from the Right Sinus of Valsalva in Cardiac Computed Tomography in a Group of 16,680 Patients—Radiologic and Clinical Characteristics
Source: J Clin Med. 2023 Nov 22;12(23):7240. doi: 10.3390/jcm12237240 (PMC10706938; doi:10.3390/jcm12237240)
Supplement: Supplementary file 1 [file jcm-12-07240-s001.zip]

Archive with 1 entries (1 files):
- jcm-2575869-supplementary.mp4
